# Supplementary material for: Dead or dying? Quantifying the point of no return from hydraulic failure in drought‐induced tree mortality
Source: New Phytol. 2019 Jul 8;223(4):1834–43. doi: 10.1111/nph.15922 (PMC6771894; doi:10.1111/nph.15922)
Supplement: Supplementary file 2 — Table S1 Logistic regression model predictions for the probability of mortality dependent on per cent loss of conductivity (PLC). [file NPH-223-1834-s002.csv]

PLC	lwr	upr	fit
0	4.01E-07	0.015536751	7.96E-05
0.1	4.08E-07	0.015627669	8.05E-05
0.2	4.16E-07	0.015719111	8.15E-05
0.3	4.23E-07	0.015811081	8.24E-05
0.4	4.31E-07	0.015903582	8.34E-05
0.5	4.38E-07	0.015996616	8.44E-05
0.6	4.46E-07	0.016090188	8.54E-05
0.7	4.54E-07	0.016184299	8.64E-05
0.8	4.62E-07	0.016278954	8.74E-05
0.9	4.70E-07	0.016374154	8.85E-05
1	4.79E-07	0.016469903	8.95E-05
1.1	4.87E-07	0.016566204	9.06E-05
1.2	4.96E-07	0.01666306	9.16E-05
1.3	5.05E-07	0.016760474	9.27E-05
1.4	5.14E-07	0.016858449	9.38E-05
1.5	5.23E-07	0.016956989	9.49E-05
1.6	5.32E-07	0.017056097	9.61E-05
1.7	5.41E-07	0.017155775	9.72E-05
1.8	5.51E-07	0.017256028	9.84E-05
1.9	5.61E-07	0.017356857	9.95E-05
2	5.71E-07	0.017458267	0.000100694
2.1	5.81E-07	0.01756026	0.000101886
2.2	5.91E-07	0.01766284	0.000103092
2.3	6.02E-07	0.01776601	0.000104312
2.4	6.12E-07	0.017869774	0.000105547
2.5	6.23E-07	0.017974134	0.000106796
2.6	6.34E-07	0.018079095	0.00010806
2.7	6.46E-07	0.018184658	0.000109339
2.8	6.57E-07	0.018290829	0.000110633
2.9	6.69E-07	0.018397609	0.000111943
3	6.81E-07	0.018505003	0.000113268
3.1	6.93E-07	0.018613014	0.000114608
3.2	7.05E-07	0.018721645	0.000115965
3.3	7.18E-07	0.018830899	0.000117338
3.4	7.30E-07	0.018940781	0.000118726
3.5	7.43E-07	0.019051294	0.000120132
3.6	7.56E-07	0.01916244	0.000121554
3.7	7.70E-07	0.019274224	0.000122992
3.8	7.84E-07	0.01938665	0.000124448
3.9	7.97E-07	0.01949972	0.000125921
4	8.12E-07	0.019613438	0.000127412
4.1	8.26E-07	0.019727808	0.00012892
4.2	8.41E-07	0.019842834	0.000130446
4.3	8.56E-07	0.019958519	0.000131989
4.4	8.71E-07	0.020074866	0.000133552
4.5	8.86E-07	0.02019188	0.000135132
4.6	9.02E-07	0.020309564	0.000136732
4.7	9.18E-07	0.020427921	0.00013835
4.8	9.34E-07	0.020546956	0.000139988
4.9	9.51E-07	0.020666672	0.000141645
5	9.68E-07	0.020787073	0.000143321
5.1	9.85E-07	0.020908163	0.000145017
5.2	1.00E-06	0.021029945	0.000146734
5.3	1.02E-06	0.021152423	0.000148471
5.4	1.04E-06	0.021275602	0.000150228
5.5	1.06E-06	0.021399484	0.000152006
5.6	1.08E-06	0.021524074	0.000153805
5.7	1.09E-06	0.021649376	0.000155626
5.8	1.11E-06	0.021775393	0.000157467
5.9	1.13E-06	0.02190213	0.000159331
6	1.15E-06	0.02202959	0.000161217
6.1	1.17E-06	0.022157778	0.000163125
6.2	1.20E-06	0.022286697	0.000165056
6.3	1.22E-06	0.022416351	0.000167009
6.4	1.24E-06	0.022546745	0.000168986
6.5	1.26E-06	0.022677882	0.000170986
6.6	1.28E-06	0.022809766	0.00017301
6.7	1.31E-06	0.022942402	0.000175058
6.8	1.33E-06	0.023075794	0.000177129
6.9	1.35E-06	0.023209945	0.000179226
7	1.38E-06	0.02334486	0.000181347
7.1	1.40E-06	0.023480544	0.000183493
7.2	1.43E-06	0.023616999	0.000185665
7.3	1.45E-06	0.023754231	0.000187863
7.4	1.48E-06	0.023892244	0.000190086
7.5	1.50E-06	0.024031041	0.000192336
7.6	1.53E-06	0.024170627	0.000194612
7.7	1.56E-06	0.024311007	0.000196915
7.8	1.58E-06	0.024452185	0.000199246
7.9	1.61E-06	0.024594165	0.000201604
8	1.64E-06	0.024736951	0.00020399
8.1	1.67E-06	0.024880547	0.000206404
8.2	1.70E-06	0.025024959	0.000208847
8.3	1.73E-06	0.025170191	0.000211319
8.4	1.76E-06	0.025316246	0.00021382
8.5	1.79E-06	0.02546313	0.000216351
8.6	1.82E-06	0.025610846	0.000218911
8.7	1.86E-06	0.0257594	0.000221502
8.8	1.89E-06	0.025908796	0.000224123
8.9	1.92E-06	0.026059038	0.000226776
9	1.96E-06	0.026210131	0.00022946
9.1	1.99E-06	0.02636208	0.000232175
9.2	2.03E-06	0.026514889	0.000234923
9.3	2.06E-06	0.026668562	0.000237703
9.4	2.10E-06	0.026823105	0.000240517
9.5	2.14E-06	0.026978522	0.000243363
9.6	2.18E-06	0.027134818	0.000246243
9.7	2.21E-06	0.027291997	0.000249157
9.8	2.25E-06	0.027450064	0.000252106
9.9	2.29E-06	0.027609024	0.00025509
10	2.33E-06	0.027768882	0.000258109
10.1	2.38E-06	0.027929643	0.000261163
10.2	2.42E-06	0.028091311	0.000264254
10.3	2.46E-06	0.028253891	0.000267381
10.4	2.50E-06	0.028417387	0.000270546
10.5	2.55E-06	0.028581806	0.000273747
10.6	2.59E-06	0.028747152	0.000276987
10.7	2.64E-06	0.02891343	0.000280265
10.8	2.69E-06	0.029080644	0.000283582
10.9	2.73E-06	0.0292488	0.000286938
11	2.78E-06	0.029417902	0.000290333
11.1	2.83E-06	0.029587956	0.000293769
11.2	2.88E-06	0.029758967	0.000297246
11.3	2.93E-06	0.02993094	0.000300763
11.4	2.99E-06	0.03010388	0.000304323
11.5	3.04E-06	0.030277792	0.000307924
11.6	3.09E-06	0.030452681	0.000311568
11.7	3.15E-06	0.030628552	0.000315255
11.8	3.20E-06	0.030805411	0.000318986
11.9	3.26E-06	0.030983262	0.000322761
12	3.32E-06	0.031162112	0.00032658
12.1	3.38E-06	0.031341965	0.000330445
12.2	3.44E-06	0.031522826	0.000334355
12.3	3.50E-06	0.031704701	0.000338312
12.4	3.56E-06	0.031887595	0.000342315
12.5	3.62E-06	0.032071514	0.000346366
12.6	3.69E-06	0.032256462	0.000350465
12.7	3.75E-06	0.032442446	0.000354612
12.8	3.82E-06	0.032629471	0.000358808
12.9	3.89E-06	0.032817541	0.000363054
13	3.96E-06	0.033006664	0.00036735
13.1	4.03E-06	0.033196843	0.000371697
13.2	4.10E-06	0.033388085	0.000376096
13.3	4.17E-06	0.033580395	0.000380546
13.4	4.24E-06	0.033773779	0.000385049
13.5	4.32E-06	0.033968242	0.000389605
13.6	4.40E-06	0.03416379	0.000394215
13.7	4.47E-06	0.034360429	0.00039888
13.8	4.55E-06	0.034558164	0.0004036
13.9	4.64E-06	0.034757001	0.000408376
14	4.72E-06	0.034956946	0.000413208
14.1	4.80E-06	0.035158004	0.000418097
14.2	4.89E-06	0.035360181	0.000423045
14.3	4.97E-06	0.035563483	0.00042805
14.4	5.06E-06	0.035767916	0.000433115
14.5	5.15E-06	0.035973486	0.00043824
14.6	5.24E-06	0.036180198	0.000443426
14.7	5.34E-06	0.036388058	0.000448672
14.8	5.43E-06	0.036597073	0.000453981
14.9	5.53E-06	0.036807248	0.000459353
15	5.62E-06	0.037018589	0.000464788
15.1	5.72E-06	0.037231102	0.000470287
15.2	5.83E-06	0.037444794	0.000475852
15.3	5.93E-06	0.037659669	0.000481482
15.4	6.03E-06	0.037875735	0.000487179
15.5	6.14E-06	0.038092998	0.000492943
15.6	6.25E-06	0.038311462	0.000498775
15.7	6.36E-06	0.038531136	0.000504677
15.8	6.47E-06	0.038752024	0.000510648
15.9	6.59E-06	0.038974133	0.00051669
16	6.71E-06	0.03919747	0.000522803
16.1	6.83E-06	0.03942204	0.000528988
16.2	6.95E-06	0.039647849	0.000535247
16.3	7.07E-06	0.039874905	0.00054158
16.4	7.20E-06	0.040103213	0.000547987
16.5	7.32E-06	0.04033278	0.00055447
16.6	7.45E-06	0.040563612	0.00056103
16.7	7.59E-06	0.040795715	0.000567668
16.8	7.72E-06	0.041029096	0.000574384
16.9	7.86E-06	0.041263761	0.000581179
17	8.00E-06	0.041499717	0.000588055
17.1	8.14E-06	0.041736971	0.000595012
17.2	8.28E-06	0.041975528	0.000602051
17.3	8.43E-06	0.042215395	0.000609174
17.4	8.58E-06	0.04245658	0.000616381
17.5	8.73E-06	0.042699088	0.000623673
17.6	8.89E-06	0.042942926	0.000631051
17.7	9.04E-06	0.043188101	0.000638516
17.8	9.20E-06	0.043434619	0.00064607
17.9	9.37E-06	0.043682488	0.000653713
18	9.53E-06	0.043931713	0.000661446
18.1	9.70E-06	0.044182303	0.000669271
18.2	9.88E-06	0.044434262	0.000677188
18.3	1.01E-05	0.044687599	0.000685199
18.4	1.02E-05	0.04494232	0.000693305
18.5	1.04E-05	0.045198432	0.000701506
18.6	1.06E-05	0.045455942	0.000709804
18.7	1.08E-05	0.045714857	0.000718201
18.8	1.10E-05	0.045975183	0.000726696
18.9	1.12E-05	0.046236928	0.000735292
19	1.14E-05	0.046500098	0.00074399
19.1	1.16E-05	0.046764701	0.00075279
19.2	1.18E-05	0.047030744	0.000761695
19.3	1.20E-05	0.047298234	0.000770705
19.4	1.22E-05	0.047567177	0.000779821
19.5	1.24E-05	0.047837582	0.000789045
19.6	1.26E-05	0.048109454	0.000798378
19.7	1.29E-05	0.048382802	0.000807821
19.8	1.31E-05	0.048657632	0.000817376
19.9	1.33E-05	0.048933952	0.000827044
20	1.36E-05	0.049211769	0.000836826
20.1	1.38E-05	0.04949109	0.000846724
20.2	1.40E-05	0.049771923	0.000856738
20.3	1.43E-05	0.050054274	0.000866871
20.4	1.45E-05	0.050338152	0.000877124
20.5	1.48E-05	0.050623563	0.000887498
20.6	1.51E-05	0.050910515	0.000897994
20.7	1.53E-05	0.051199015	0.000908615
20.8	1.56E-05	0.051489072	0.000919361
20.9	1.59E-05	0.051780691	0.000930234
21	1.62E-05	0.052073881	0.000941235
21.1	1.64E-05	0.05236865	0.000952367
21.2	1.67E-05	0.052665005	0.00096363
21.3	1.70E-05	0.052962953	0.000975026
21.4	1.73E-05	0.053262502	0.000986556
21.5	1.76E-05	0.053563659	0.000998223
21.6	1.80E-05	0.053866433	0.001010028
21.7	1.83E-05	0.054170831	0.001021972
21.8	1.86E-05	0.054476861	0.001034057
21.9	1.89E-05	0.05478453	0.001046285
22	1.93E-05	0.055093847	0.001058658
22.1	1.96E-05	0.055404818	0.001071176
22.2	2.00E-05	0.055717452	0.001083843
22.3	2.03E-05	0.056031757	0.001096659
22.4	2.07E-05	0.05634774	0.001109626
22.5	2.10E-05	0.056665409	0.001122747
22.6	2.14E-05	0.056984773	0.001136023
22.7	2.18E-05	0.057305839	0.001149455
22.8	2.22E-05	0.057628615	0.001163046
22.9	2.26E-05	0.057953109	0.001176798
23	2.30E-05	0.058279329	0.001190712
23.1	2.34E-05	0.058607283	0.00120479
23.2	2.38E-05	0.058936979	0.001219034
23.3	2.42E-05	0.059268425	0.001233447
23.4	2.46E-05	0.05960163	0.00124803
23.5	2.51E-05	0.059936601	0.001262785
23.6	2.55E-05	0.060273347	0.001277714
23.7	2.60E-05	0.060611876	0.00129282
23.8	2.64E-05	0.060952195	0.001308104
23.9	2.69E-05	0.061294313	0.001323568
24	2.74E-05	0.061638239	0.001339215
24.1	2.79E-05	0.061983981	0.001355047
24.2	2.84E-05	0.062331546	0.001371066
24.3	2.89E-05	0.062680943	0.001387273
24.4	2.94E-05	0.063032181	0.001403672
24.5	2.99E-05	0.063385268	0.001420265
24.6	3.04E-05	0.063740212	0.001437053
24.7	3.10E-05	0.064097022	0.00145404
24.8	3.15E-05	0.064455706	0.001471227
24.9	3.21E-05	0.064816272	0.001488617
25	3.26E-05	0.065178729	0.001506212
25.1	3.32E-05	0.065543086	0.001524015
25.2	3.38E-05	0.065909351	0.001542028
25.3	3.44E-05	0.066277532	0.001560254
25.4	3.50E-05	0.066647638	0.001578694
25.5	3.56E-05	0.067019677	0.001597352
25.6	3.63E-05	0.067393659	0.001616231
25.7	3.69E-05	0.067769592	0.001635332
25.8	3.76E-05	0.068147484	0.001654658
25.9	3.82E-05	0.068527344	0.001674213
26	3.89E-05	0.068909181	0.001693998
26.1	3.96E-05	0.069293003	0.001714017
26.2	4.03E-05	0.069678819	0.001734271
26.3	4.10E-05	0.070066638	0.001754765
26.4	4.17E-05	0.070456469	0.001775501
26.5	4.25E-05	0.07084832	0.001796481
26.6	4.32E-05	0.071242201	0.001817708
26.7	4.40E-05	0.071638119	0.001839186
26.8	4.48E-05	0.072036085	0.001860917
26.9	4.56E-05	0.072436106	0.001882905
27	4.64E-05	0.072838191	0.001905151
27.1	4.72E-05	0.07324235	0.00192766
27.2	4.80E-05	0.073648591	0.001950435
27.3	4.89E-05	0.074056924	0.001973478
27.4	4.98E-05	0.074467357	0.001996793
27.5	5.06E-05	0.074879898	0.002020382
27.6	5.15E-05	0.075294559	0.00204425
27.7	5.24E-05	0.075711346	0.002068399
27.8	5.34E-05	0.076130269	0.002092833
27.9	5.43E-05	0.076551338	0.002117555
28	5.53E-05	0.07697456	0.002142568
28.1	5.63E-05	0.077399946	0.002167876
28.2	5.73E-05	0.077827505	0.002193482
28.3	5.83E-05	0.078257245	0.00221939
28.4	5.93E-05	0.078689175	0.002245604
28.5	6.04E-05	0.079123305	0.002272126
28.6	6.14E-05	0.079559644	0.002298961
28.7	6.25E-05	0.079998201	0.002326112
28.8	6.36E-05	0.080438985	0.002353583
28.9	6.47E-05	0.080882006	0.002381377
29	6.59E-05	0.081327272	0.002409499
29.1	6.71E-05	0.081774792	0.002437952
29.2	6.82E-05	0.082224577	0.002466741
29.3	6.95E-05	0.082676635	0.002495869
29.4	7.07E-05	0.083130975	0.002525339
29.5	7.19E-05	0.083587607	0.002555157
29.6	7.32E-05	0.08404654	0.002585326
29.7	7.45E-05	0.084507783	0.00261585
29.8	7.58E-05	0.084971346	0.002646734
29.9	7.72E-05	0.085437238	0.002677981
30	7.85E-05	0.085905468	0.002709596
30.1	7.99E-05	0.086376046	0.002741583
30.2	8.13E-05	0.08684898	0.002773947
30.3	8.28E-05	0.087324281	0.002806692
30.4	8.43E-05	0.087801957	0.002839822
30.5	8.57E-05	0.088282018	0.002873343
30.6	8.73E-05	0.088764474	0.002907257
30.7	8.88E-05	0.089249333	0.002941571
30.8	9.04E-05	0.089736606	0.002976289
30.9	9.20E-05	0.090226301	0.003011415
31	9.36E-05	0.090718428	0.003046955
31.1	9.53E-05	0.091212996	0.003082912
31.2	9.70E-05	0.091710015	0.003119293
31.3	9.87E-05	0.092209495	0.003156102
31.4	0.000100424	0.092711444	0.003193343
31.5	0.000102202	0.093215873	0.003231023
31.6	0.000104012	0.09372279	0.003269146
31.7	0.000105854	0.094232205	0.003307717
31.8	0.000107728	0.094744127	0.003346741
31.9	0.000109635	0.095258567	0.003386225
32	0.000111576	0.095775533	0.003426172
32.1	0.000113552	0.096295035	0.00346659
32.2	0.000115562	0.096817083	0.003507482
32.3	0.000117608	0.097341686	0.003548855
32.4	0.00011969	0.097868853	0.003590714
32.5	0.000121809	0.098398593	0.003633066
32.6	0.000123966	0.098930918	0.003675914
32.7	0.00012616	0.099465835	0.003719267
32.8	0.000128394	0.100003354	0.003763129
32.9	0.000130666	0.100543486	0.003807506
33	0.000132979	0.101086239	0.003852404
33.1	0.000135333	0.101631622	0.00389783
33.2	0.000137729	0.102179646	0.003943789
33.3	0.000140167	0.10273032	0.003990288
33.4	0.000142648	0.103283653	0.004037333
33.5	0.000145172	0.103839655	0.00408493
33.6	0.000147742	0.104398335	0.004133086
33.7	0.000150357	0.104959703	0.004181808
33.8	0.000153018	0.105523769	0.004231101
33.9	0.000155726	0.106090541	0.004280973
34	0.000158482	0.106660029	0.00433143
34.1	0.000161286	0.107232243	0.00438248
34.2	0.000164141	0.107807192	0.004434128
34.3	0.000167045	0.108384885	0.004486382
34.4	0.000170001	0.108965333	0.00453925
34.5	0.00017301	0.109548544	0.004592737
34.6	0.000176071	0.110134527	0.004646851
34.7	0.000179186	0.110723293	0.004701601
34.8	0.000182357	0.111314851	0.004756992
34.9	0.000185583	0.11190921	0.004813033
35	0.000188867	0.112506379	0.00486973
35.1	0.000192209	0.113106368	0.004927092
35.2	0.000195609	0.113709186	0.004985127
35.3	0.00019907	0.114314843	0.005043842
35.4	0.000202592	0.114923348	0.005103244
35.5	0.000206176	0.11553471	0.005163343
35.6	0.000209823	0.116148939	0.005224145
35.7	0.000213535	0.116766043	0.00528566
35.8	0.000217312	0.117386033	0.005347895
35.9	0.000221156	0.118008917	0.005410859
36	0.000225068	0.118634704	0.005474561
36.1	0.000229049	0.119263405	0.005539008
36.2	0.0002331	0.119895028	0.005604209
36.3	0.000237223	0.120529582	0.005670174
36.4	0.000241418	0.121167076	0.00573691
36.5	0.000245688	0.121807521	0.005804428
36.6	0.000250033	0.122450924	0.005872735
36.7	0.000254455	0.123097295	0.005941841
36.8	0.000258955	0.123746644	0.006011756
36.9	0.000263534	0.124398978	0.006082488
37	0.000268194	0.125054308	0.006154048
37.1	0.000272937	0.125712642	0.006226444
37.2	0.000277763	0.12637399	0.006299686
37.3	0.000282674	0.12703836	0.006373784
37.4	0.000287672	0.127705761	0.006448748
37.5	0.000292758	0.128376202	0.006524588
37.6	0.000297934	0.129049693	0.006601314
37.7	0.000303202	0.129726242	0.006678937
37.8	0.000308562	0.130405857	0.006757465
37.9	0.000314017	0.131088549	0.006836911
38	0.000319568	0.131774325	0.006917284
38.1	0.000325217	0.132463194	0.006998596
38.2	0.000330966	0.133155166	0.007080856
38.3	0.000336816	0.133850248	0.007164076
38.4	0.00034277	0.13454845	0.007248268
38.5	0.000348828	0.13524978	0.007333441
38.6	0.000354993	0.135954247	0.007419608
38.7	0.000361267	0.13666186	0.007506779
38.8	0.000367652	0.137372626	0.007594967
38.9	0.00037415	0.138086555	0.007684183
39	0.000380762	0.138803655	0.007774438
39.1	0.00038749	0.139523935	0.007865746
39.2	0.000394337	0.140247402	0.007958117
39.3	0.000401305	0.140974066	0.008051564
39.4	0.000408396	0.141703934	0.008146099
39.5	0.000415612	0.142437015	0.008241735
39.6	0.000422955	0.143173317	0.008338485
39.7	0.000430428	0.143912849	0.00843636
39.8	0.000438032	0.144655618	0.008535374
39.9	0.000445771	0.145401633	0.008635541
40	0.000453646	0.146150902	0.008736872
40.1	0.000461659	0.146903432	0.008839382
40.2	0.000469814	0.147659232	0.008943084
40.3	0.000478113	0.14841831	0.009047991
40.4	0.000486558	0.149180674	0.009154118
40.5	0.000495151	0.149946331	0.009261478
40.6	0.000503896	0.15071529	0.009370085
40.7	0.000512796	0.151487558	0.009479953
40.8	0.000521852	0.152263142	0.009591097
40.9	0.000531067	0.153042051	0.009703532
41	0.000540445	0.153824293	0.009817271
41.1	0.000549988	0.154609874	0.009932331
41.2	0.0005597	0.155398802	0.010048725
41.3	0.000569582	0.156191084	0.010166469
41.4	0.000579639	0.156986729	0.010285578
41.5	0.000589872	0.157785744	0.010406068
41.6	0.000600286	0.158588135	0.010527955
41.7	0.000610883	0.159393909	0.010651254
41.8	0.000621667	0.160203075	0.010775981
41.9	0.000632641	0.16101564	0.010902153
42	0.000643807	0.161831609	0.011029786
42.1	0.000655171	0.162650991	0.011158896
42.2	0.000666734	0.163473792	0.0112895
42.3	0.000678501	0.164300019	0.011421614
42.4	0.000690476	0.165129679	0.011555257
42.5	0.000702661	0.165962779	0.011690446
42.6	0.00071506	0.166799324	0.011827196
42.7	0.000727678	0.167639323	0.011965527
42.8	0.000740517	0.168482782	0.012105457
42.9	0.000753583	0.169329706	0.012247002
43	0.000766878	0.170180103	0.012390182
43.1	0.000780408	0.171033978	0.012535014
43.2	0.000794175	0.171891339	0.012681518
43.3	0.000808185	0.17275219	0.012829711
43.4	0.00082244	0.173616539	0.012979614
43.5	0.000836947	0.174484392	0.013131244
43.6	0.000851709	0.175355754	0.013284623
43.7	0.00086673	0.176230631	0.013439768
43.8	0.000882016	0.177109029	0.0135967
43.9	0.00089757	0.177990954	0.013755439
44	0.000913398	0.178876412	0.013916006
44.1	0.000929504	0.179765408	0.01407842
44.2	0.000945893	0.180657948	0.014242702
44.3	0.00096257	0.181554036	0.014408873
44.4	0.00097954	0.18245368	0.014576954
44.5	0.000996809	0.183356883	0.014746966
44.6	0.00101438	0.184263651	0.014918931
44.7	0.001032261	0.18517399	0.015092871
44.8	0.001050456	0.186087903	0.015268807
44.9	0.00106897	0.187005397	0.015446762
45	0.00108781	0.187926476	0.015626759
45.1	0.00110698	0.188851144	0.015808819
45.2	0.001126487	0.189779407	0.015992965
45.3	0.001146337	0.190711269	0.016179221
45.4	0.001166535	0.191646735	0.016367611
45.5	0.001187088	0.192585808	0.016558157
45.6	0.001208001	0.193528494	0.016750883
45.7	0.001229282	0.194474797	0.016945815
45.8	0.001250936	0.19542472	0.017142975
45.9	0.001272971	0.196378268	0.017342388
46	0.001295392	0.197335445	0.01754408
46.1	0.001318206	0.198296254	0.017748075
46.2	0.00134142	0.1992607	0.017954398
46.3	0.001365042	0.200228786	0.018163076
46.4	0.001389078	0.201200515	0.018374134
46.5	0.001413536	0.202175892	0.018587598
46.6	0.001438423	0.203154918	0.018803494
46.7	0.001463746	0.204137599	0.01902185
46.8	0.001489513	0.205123936	0.019242691
46.9	0.001515731	0.206113933	0.019466045
47	0.00154241	0.207107594	0.01969194
47.1	0.001569555	0.20810492	0.019920403
47.2	0.001597177	0.209105914	0.020151462
47.3	0.001625283	0.210110579	0.020385146
47.4	0.00165388	0.211118919	0.020621482
47.5	0.001682979	0.212130934	0.0208605
47.6	0.001712588	0.213146627	0.021102228
47.7	0.001742715	0.214166002	0.021346697
47.8	0.00177337	0.215189059	0.021593936
47.9	0.001804561	0.2162158	0.021843973
48	0.001836299	0.217246228	0.022096841
48.1	0.001868592	0.218280345	0.022352569
48.2	0.00190145	0.219318152	0.022611189
48.3	0.001934884	0.22035965	0.02287273
48.4	0.001968902	0.221404841	0.023137225
48.5	0.002003515	0.222453726	0.023404706
48.6	0.002038734	0.223506306	0.023675203
48.7	0.002074569	0.224562584	0.02394875
48.8	0.002111031	0.225622558	0.02422538
48.9	0.00214813	0.226686231	0.024505124
49	0.002185877	0.227753603	0.024788017
49.1	0.002224285	0.228824674	0.025074092
49.2	0.002263364	0.229899445	0.025363382
49.3	0.002303125	0.230977917	0.025655923
49.4	0.002343581	0.232060089	0.025951747
49.5	0.002384744	0.233145962	0.026250891
49.6	0.002426626	0.234235535	0.026553388
49.7	0.00246924	0.235328809	0.026859276
49.8	0.002512597	0.236425783	0.027168589
49.9	0.002556711	0.237526457	0.027481363
50	0.002601595	0.23863083	0.027797635
50.1	0.002647263	0.239738901	0.028117442
50.2	0.002693727	0.240850671	0.02844082
50.3	0.002741002	0.241966137	0.028767808
50.4	0.002789102	0.243085299	0.029098442
50.5	0.00283804	0.244208155	0.029432761
50.6	0.002887832	0.245334705	0.029770804
50.7	0.002938491	0.246464946	0.030112609
50.8	0.002990034	0.247598878	0.030458214
50.9	0.003042474	0.248736498	0.030807661
51	0.003095829	0.249877805	0.031160987
51.1	0.003150112	0.251022796	0.031518234
51.2	0.003205342	0.25217147	0.031879442
51.3	0.003261532	0.253323824	0.032244652
51.4	0.003318702	0.254479856	0.032613905
51.5	0.003376866	0.255639563	0.032987242
51.6	0.003436042	0.256802943	0.033364705
51.7	0.003496248	0.257969992	0.033746337
51.8	0.003557501	0.259140709	0.034132179
51.9	0.003619819	0.260315089	0.034522276
52	0.00368322	0.261493129	0.03491667
52.1	0.003747724	0.262674827	0.035315405
52.2	0.003813349	0.263860178	0.035718525
52.3	0.003880114	0.265049179	0.036126073
52.4	0.003948039	0.266241826	0.036538096
52.5	0.004017143	0.267438115	0.036954638
52.6	0.004087447	0.268638043	0.037375745
52.7	0.004158972	0.269841604	0.037801461
52.8	0.004231738	0.271048794	0.038231834
52.9	0.004305766	0.272259609	0.03866691
53	0.004381078	0.273474045	0.039106736
53.1	0.004457696	0.274692096	0.039551359
53.2	0.004535643	0.275913757	0.040000826
53.3	0.00461494	0.277139024	0.040455186
53.4	0.004695612	0.278367891	0.040914487
53.5	0.004777681	0.279600352	0.041378778
53.6	0.004861171	0.280836403	0.041848108
53.7	0.004946107	0.282076037	0.042322526
53.8	0.005032512	0.283319248	0.042802082
53.9	0.005120413	0.284566031	0.043286826
54	0.005209834	0.285816379	0.043776809
54.1	0.005300802	0.287070286	0.044272082
54.2	0.005393342	0.288327746	0.044772696
54.3	0.005487482	0.289588753	0.045278702
54.4	0.005583248	0.290853298	0.045790153
54.5	0.005680668	0.292121376	0.046307101
54.6	0.00577977	0.293392979	0.046829598
54.7	0.005880583	0.2946681	0.047357698
54.8	0.005983136	0.295946732	0.047891454
54.9	0.006087457	0.297228867	0.048430921
55	0.006193577	0.298514498	0.048976151
55.1	0.006301527	0.299803617	0.049527201
55.2	0.006411337	0.301096216	0.050084123
55.3	0.006523038	0.302392286	0.050646975
55.4	0.006636663	0.303691821	0.051215811
55.5	0.006752244	0.30499481	0.051790687
55.6	0.006869813	0.306301246	0.05237166
55.7	0.006989405	0.30761112	0.052958785
55.8	0.007111053	0.308924422	0.053552121
55.9	0.007234792	0.310241145	0.054151725
56	0.007360658	0.311561279	0.054757654
56.1	0.007488684	0.312884814	0.055369965
56.2	0.007618909	0.314211742	0.055988719
56.3	0.007751369	0.315542052	0.056613972
56.4	0.007886101	0.316875734	0.057245784
56.5	0.008023143	0.31821278	0.057884215
56.6	0.008162534	0.319553178	0.058529324
56.7	0.008304312	0.320896919	0.059181171
56.8	0.008448519	0.322243992	0.059839816
56.9	0.008595195	0.323594387	0.06050532
57	0.008744379	0.324948093	0.061177743
57.1	0.008896115	0.326305099	0.061857148
57.2	0.009050445	0.327665394	0.062543595
57.3	0.009207412	0.329028967	0.063237146
57.4	0.00936706	0.330395808	0.063937863
57.5	0.009529432	0.331765904	0.06464581
57.6	0.009694575	0.333139244	0.065361047
57.7	0.009862534	0.334515816	0.066083639
57.8	0.010033356	0.335895609	0.066813648
57.9	0.010207087	0.33727861	0.067551138
58	0.010383777	0.338664808	0.068296173
58.1	0.010563474	0.340054189	0.069048817
58.2	0.010746226	0.341446742	0.069809133
58.3	0.010932086	0.342842455	0.070577187
58.4	0.011121103	0.344241314	0.071353042
58.5	0.01131333	0.345643306	0.072136765
58.6	0.01150882	0.347048419	0.07292842
58.7	0.011707624	0.34845664	0.073728073
58.8	0.011909799	0.349867954	0.074535788
58.9	0.012115399	0.351282349	0.075351633
59	0.01232448	0.352699812	0.076175673
59.1	0.012537098	0.354120328	0.077007973
59.2	0.012753312	0.355543884	0.077848602
59.3	0.01297318	0.356970466	0.078697624
59.4	0.013196761	0.358400059	0.079555107
59.5	0.013424115	0.359832649	0.080421117
59.6	0.013655304	0.361268223	0.081295722
59.7	0.01389039	0.362706765	0.082178988
59.8	0.014129435	0.364148262	0.083070983
59.9	0.014372504	0.365592697	0.083971775
60	0.014619661	0.367040057	0.08488143
60.1	0.014870972	0.368490326	0.085800016
60.2	0.015126504	0.369943489	0.086727601
60.3	0.015386325	0.37139953	0.087664252
60.4	0.015650503	0.372858436	0.088610038
60.5	0.015919108	0.374320189	0.089565026
60.6	0.016192211	0.375784774	0.090529284
60.7	0.016469884	0.377252176	0.09150288
60.8	0.016752199	0.378722378	0.092485881
60.9	0.01703923	0.380195365	0.093478356
61	0.017331052	0.38167112	0.094480373
61.1	0.017627741	0.383149627	0.095491999
61.2	0.017929374	0.38463087	0.096513303
61.3	0.018236028	0.386114832	0.097544351
61.4	0.018547784	0.387601497	0.098585212
61.5	0.018864721	0.389090848	0.099635954
61.6	0.019186921	0.390582867	0.100696644
61.7	0.019514466	0.392077539	0.101767349
61.8	0.019847439	0.393574846	0.102848136
61.9	0.020185926	0.395074771	0.103939074
62	0.020530013	0.396577296	0.105040229
62.1	0.020879786	0.398082405	0.106151668
62.2	0.021235334	0.399590079	0.107273457
62.3	0.021596747	0.401100302	0.108405663
62.4	0.021964114	0.402613055	0.109548353
62.5	0.022337528	0.40412832	0.110701592
62.6	0.022717082	0.405646081	0.111865447
62.7	0.02310287	0.407166318	0.113039982
62.8	0.023494987	0.408689015	0.114225263
62.9	0.023893531	0.410214151	0.115421355
63	0.024298599	0.411741711	0.116628323
63.1	0.024710291	0.413271674	0.117846231
63.2	0.025128707	0.414804023	0.119075142
63.3	0.025553949	0.416338739	0.120315121
63.4	0.025986119	0.417875803	0.12156623
63.5	0.026425323	0.419415197	0.122828533
63.6	0.026871666	0.420956903	0.124102091
63.7	0.027325254	0.4225009	0.125386966
63.8	0.027786197	0.424047171	0.126683221
63.9	0.028254603	0.425595696	0.127990915
64	0.028730584	0.427146457	0.129310109
64.1	0.029214252	0.428699433	0.130640863
64.2	0.02970572	0.430254607	0.131983235
64.3	0.030205103	0.431811958	0.133337286
64.4	0.030712517	0.433371467	0.134703073
64.5	0.03122808	0.434933116	0.136080652
64.6	0.031751911	0.436496883	0.137470082
64.7	0.03228413	0.438062751	0.138871418
64.8	0.032824858	0.4396307	0.140284715
64.9	0.033374219	0.441200709	0.141710029
65	0.033932337	0.442772759	0.143147412
65.1	0.034499337	0.444346831	0.144596919
65.2	0.035075346	0.445922904	0.146058602
65.3	0.035660493	0.447500959	0.147532512
65.4	0.036254907	0.449080976	0.1490187
65.5	0.03685872	0.450662935	0.150517216
65.6	0.037472064	0.452246817	0.152028109
65.7	0.038095071	0.4538326	0.153551427
65.8	0.038727879	0.455420266	0.155087217
65.9	0.039370622	0.457009794	0.156635524
66	0.040023439	0.458601164	0.158196396
66.1	0.040686468	0.460194356	0.159769874
66.2	0.041359851	0.46178935	0.161356003
66.3	0.042043727	0.463386126	0.162954825
66.4	0.042738242	0.464984663	0.16456638
66.5	0.043443538	0.466584942	0.166190709
66.6	0.044159761	0.468186942	0.167827849
66.7	0.044887058	0.469790644	0.169477839
66.8	0.045625577	0.471396026	0.171140715
66.9	0.046375467	0.473003069	0.172816511
67	0.047136879	0.474611752	0.174505262
67.1	0.047909963	0.476222056	0.176207
67.2	0.048694874	0.47783396	0.177921756
67.3	0.049491765	0.479447444	0.17964956
67.4	0.050300791	0.481062488	0.18139044
67.5	0.051122108	0.482679071	0.183144425
67.6	0.051955875	0.484297174	0.184911538
67.7	0.052802248	0.485916776	0.186691805
67.8	0.053661388	0.487537857	0.188485249
67.9	0.054533455	0.489160397	0.19029189
68	0.055418611	0.490784376	0.192111748
68.1	0.056317018	0.492409774	0.193944842
68.2	0.05722884	0.494036572	0.195791188
68.3	0.058154241	0.495664748	0.197650801
68.4	0.059093386	0.497294283	0.199523695
68.5	0.060046441	0.498925157	0.20140988
68.6	0.061013573	0.50055735	0.203309368
68.7	0.06199495	0.502190843	0.205222166
68.8	0.062990739	0.503825615	0.207148282
68.9	0.064001111	0.505461647	0.209087719
69	0.065026234	0.507098919	0.21104048
69.1	0.066066279	0.508737412	0.213006568
69.2	0.067121416	0.510377107	0.214985981
69.3	0.068191817	0.512017982	0.216978717
69.4	0.069277654	0.51366002	0.218984771
69.5	0.070379098	0.515303201	0.221004137
69.6	0.071496322	0.516947505	0.223036807
69.7	0.072629499	0.518592914	0.225082771
69.8	0.073778802	0.520239407	0.227142016
69.9	0.074944403	0.521886967	0.229214527
70	0.076126476	0.523535575	0.23130029
70.1	0.077325194	0.52518521	0.233399285
70.2	0.07854073	0.526835855	0.235511492
70.3	0.079773257	0.528487491	0.237636889
70.4	0.081022949	0.530140099	0.239775451
70.5	0.082289977	0.531793661	0.24192715
70.6	0.083574515	0.533448159	0.244091959
70.7	0.084876733	0.535103573	0.246269847
70.8	0.086196804	0.536759887	0.248460779
70.9	0.087534898	0.538417081	0.25066472
71	0.088891185	0.540075139	0.252881633
71.1	0.090265836	0.541734041	0.255111478
71.2	0.091659018	0.543393771	0.257354212
71.3	0.093070899	0.545054311	0.25960979
71.4	0.094501646	0.546715644	0.261878167
71.5	0.095951426	0.548377751	0.264159292
71.6	0.097420401	0.550040616	0.266453114
71.7	0.098908735	0.551704223	0.26875958
71.8	0.100416591	0.553368553	0.271078633
71.9	0.101944127	0.55503359	0.273410214
72	0.103491504	0.556699318	0.275754263
72.1	0.105058877	0.558365721	0.278110717
72.2	0.106646401	0.560032781	0.280479509
72.3	0.108254231	0.561700482	0.282860571
72.4	0.109882517	0.563368809	0.285253833
72.5	0.111531407	0.565037747	0.287659222
72.6	0.113201049	0.566707278	0.290076663
72.7	0.114891586	0.568377388	0.292506077
72.8	0.11660316	0.570048061	0.294947384
72.9	0.118335911	0.571719282	0.297400502
73	0.120089973	0.573391036	0.299865345
73.1	0.121865482	0.575063309	0.302341826
73.2	0.123662566	0.576736085	0.304829854
73.3	0.125481353	0.578409351	0.307329338
73.4	0.127321966	0.580083091	0.309840182
73.5	0.129184527	0.581757292	0.312362289
73.6	0.131069151	0.583431941	0.314895558
73.7	0.132975951	0.585107022	0.317439888
73.8	0.134905036	0.586782523	0.319995174
73.9	0.136856513	0.588458431	0.322561309
74	0.138830481	0.590134731	0.325138183
74.1	0.140827037	0.591811412	0.327725684
74.2	0.142846273	0.593488461	0.330323697
74.3	0.144888278	0.595165865	0.332932107
74.4	0.146953134	0.596843612	0.335550793
74.5	0.149040919	0.598521689	0.338179635
74.6	0.151151706	0.600200086	0.340818508
74.7	0.153285564	0.601878789	0.343467286
74.8	0.155442554	0.603557789	0.34612584
74.9	0.157622734	0.605237072	0.348794041
75	0.159826156	0.606916629	0.351471753
75.1	0.162052865	0.608596449	0.354158843
75.2	0.164302901	0.610276521	0.356855172
75.3	0.166576299	0.611956834	0.359560601
75.4	0.168873085	0.613637379	0.362274986
75.5	0.171193282	0.615318145	0.364998185
75.6	0.173536905	0.616999123	0.36773005
75.7	0.175903961	0.618680303	0.370470433
75.8	0.178294453	0.620361676	0.373219184
75.9	0.180708375	0.622043233	0.375976148
76	0.183145715	0.623724964	0.378741172
76.1	0.185606453	0.625406862	0.381514098
76.2	0.188090564	0.627088918	0.384294768
76.3	0.190598013	0.628771124	0.387083021
76.4	0.193128758	0.630453471	0.389878694
76.5	0.19568275	0.632135952	0.392681622
76.6	0.198259932	0.63381856	0.395491639
76.7	0.20086024	0.635501286	0.398308576
76.8	0.2034836	0.637184124	0.401132263
76.9	0.206129932	0.638867066	0.403962529
77	0.208799146	0.640550107	0.406799199
77.1	0.211491144	0.642233239	0.409642098
77.2	0.214205822	0.643916456	0.41249105
77.3	0.216943064	0.645599752	0.415345875
77.4	0.219702748	0.647283121	0.418206394
77.5	0.222484742	0.648966557	0.421072426
77.6	0.225288904	0.650650054	0.423943786
77.7	0.228115088	0.652333607	0.426820291
77.8	0.230963133	0.65401721	0.429701754
77.9	0.233832873	0.655700859	0.432587989
78	0.236724132	0.657384549	0.435478807
78.1	0.239636725	0.659068274	0.438374018
78.2	0.242570457	0.660752029	0.441273432
78.3	0.245525126	0.662435812	0.444176855
78.4	0.248500518	0.664119615	0.447084096
78.5	0.251496413	0.665803437	0.44999496
78.6	0.254512579	0.667487271	0.452909252
78.7	0.257548776	0.669171115	0.455826776
78.8	0.260604756	0.670854963	0.458747334
78.9	0.263680259	0.672538812	0.46167073
79	0.266775019	0.674222659	0.464596764
79.1	0.269888758	0.675906498	0.467525237
79.2	0.273021192	0.677590327	0.470455949
79.3	0.276172024	0.679274142	0.4733887
79.4	0.279340952	0.680957938	0.476323288
79.5	0.282527662	0.682641712	0.479259512
79.6	0.285731833	0.68432546	0.48219717
79.7	0.288953135	0.686009178	0.485136058
79.8	0.292191228	0.687692862	0.488075975
79.9	0.295445765	0.689376508	0.491016718
80	0.298716389	0.691060113	0.493958082
80.1	0.302002736	0.692743671	0.496899864
80.2	0.305304433	0.69442718	0.499841861
80.3	0.308621099	0.696110633	0.50278387
80.4	0.311952344	0.697794026	0.505725685
80.5	0.315297772	0.699477356	0.508667104
80.6	0.318656978	0.701160616	0.511607923
80.7	0.32202955	0.702843801	0.514547938
80.8	0.325415069	0.704526906	0.517486947
80.9	0.328813107	0.706209925	0.520424747
81	0.332223231	0.707892852	0.523361135
81.1	0.335645	0.70957568	0.526295909
81.2	0.339077968	0.711258403	0.529228867
81.3	0.342521682	0.712941013	0.532159808
81.4	0.34597568	0.714623502	0.535088531
81.5	0.349439499	0.716305863	0.538014837
81.6	0.352912667	0.717988086	0.540938525
81.7	0.356394708	0.719670163	0.543859398
81.8	0.359885139	0.721352084	0.546777258
81.9	0.363383476	0.723033839	0.549691906
82	0.366889226	0.724715416	0.552603148
82.1	0.370401894	0.726396804	0.555510788
82.2	0.373920981	0.728077991	0.558414631
82.3	0.377445984	0.729758964	0.561314485
82.4	0.380976396	0.731439708	0.564210157
82.5	0.384511708	0.73312021	0.567101456
82.6	0.388051407	0.734800453	0.569988193
82.7	0.391594977	0.736480422	0.572870178
82.8	0.395141903	0.738160099	0.575747225
82.9	0.398691664	0.739839465	0.578619147
83	0.40224374	0.741518502	0.58148576
83.1	0.405797609	0.743197189	0.584346881
83.2	0.409352749	0.744875504	0.587202327
83.3	0.412908636	0.746553425	0.590051919
83.4	0.416464747	0.748230927	0.592895478
83.5	0.420020558	0.749907987	0.595732826
83.6	0.423575548	0.751584576	0.598563788
83.7	0.427129193	0.753260668	0.601388191
83.8	0.430680973	0.754936234	0.604205862
83.9	0.434230368	0.756611242	0.607016631
84	0.437776863	0.758285661	0.609820329
84.1	0.44131994	0.759959456	0.612616789
84.2	0.444859088	0.761632594	0.615405848
84.3	0.448393798	0.763305037	0.618187341
84.4	0.451923562	0.764976746	0.620961107
84.5	0.455447877	0.766647681	0.623726988
84.6	0.458966246	0.768317801	0.626484827
84.7	0.462478173	0.769987062	0.629234467
84.8	0.465983168	0.771655418	0.631975757
84.9	0.469480747	0.773322821	0.634708545
85	0.472970428	0.774989223	0.637432683
85.1	0.476451738	0.776654572	0.640148023
85.2	0.479924209	0.778318814	0.642854421
85.3	0.483387378	0.779981895	0.645551735
85.4	0.486840789	0.781643757	0.648239825
85.5	0.490283993	0.78330434	0.650918552
85.6	0.493716548	0.784963583	0.653587781
85.7	0.497138019	0.786621422	0.656247379
85.8	0.500547979	0.788277791	0.658897214
85.9	0.503946008	0.789932621	0.661537158
86	0.507331696	0.791585843	0.664167084
86.1	0.510704639	0.793237384	0.666786868
86.2	0.514064442	0.794887168	0.669396388
86.3	0.517410721	0.796535119	0.671995525
86.4	0.520743098	0.798181157	0.674584162
86.5	0.524061207	0.799825201	0.677162183
86.6	0.527364688	0.801467166	0.679729478
86.7	0.530653193	0.803106966	0.682285935
86.8	0.533926383	0.804744513	0.684831448
86.9	0.53718393	0.806379715	0.687365912
87	0.540425514	0.80801248	0.689889223
87.1	0.543650826	0.809642712	0.692401283
87.2	0.546859569	0.811270314	0.694901992
87.3	0.550051452	0.812895186	0.697391257
87.4	0.5532262	0.814517227	0.699868983
87.5	0.556383544	0.816136331	0.702335082
87.6	0.559523228	0.817752394	0.704789464
87.7	0.562645005	0.819365307	0.707232045
87.8	0.565748641	0.820974961	0.709662742
87.9	0.568833911	0.822581242	0.712081473
88	0.571900601	0.824184038	0.714488161
88.1	0.574948508	0.825783232	0.716882731
88.2	0.57797744	0.827378708	0.719265108
88.3	0.580987215	0.828970347	0.721635222
88.4	0.583977662	0.830558026	0.723993005
88.5	0.586948622	0.832141626	0.726338391
88.6	0.589899943	0.833721022	0.728671316
88.7	0.592831488	0.835296088	0.730991718
88.8	0.595743128	0.8368667	0.73329954
88.9	0.598634744	0.838432729	0.735594724
89	0.601506228	0.839994048	0.737877217
89.1	0.604357482	0.841550527	0.740146966
89.2	0.607188419	0.843102036	0.742403923
89.3	0.609998961	0.844648444	0.74464804
89.4	0.612789039	0.846189619	0.746879272
89.5	0.615558594	0.847725431	0.749097577
89.6	0.618307579	0.849255745	0.751302915
89.7	0.621035952	0.850780431	0.753495247
89.8	0.623743682	0.852299354	0.755674539
89.9	0.626430749	0.853812382	0.757840755
90	0.62909714	0.855319383	0.759993866
90.1	0.631742848	0.856820223	0.762133841
90.2	0.634367879	0.858314772	0.764260654
90.3	0.636972244	0.859802896	0.76637428
90.4	0.639555964	0.861284465	0.768474697
90.5	0.642119065	0.862759348	0.770561883
90.6	0.644661584	0.864227417	0.77263582
90.7	0.647183561	0.865688542	0.774696492
90.8	0.649685048	0.867142595	0.776743883
90.9	0.652166099	0.868589452	0.778777983
91	0.654626778	0.870028986	0.78079878
91.1	0.657067155	0.871461074	0.782806266
91.2	0.659487304	0.872885594	0.784800433
91.3	0.661887307	0.874302426	0.786781279
91.4	0.66426725	0.875711452	0.788748799
91.5	0.666627227	0.877112555	0.790702993
91.6	0.668967334	0.87850562	0.792643863
91.7	0.671287675	0.879890535	0.79457141
91.8	0.673588356	0.881267189	0.796485639
91.9	0.67586949	0.882635475	0.798386558
92	0.678131192	0.883995287	0.800274173
92.1	0.680373582	0.885346523	0.802148495
92.2	0.682596785	0.88668908	0.804009535
92.3	0.684800929	0.888022862	0.805857307
92.4	0.686986144	0.889347773	0.807691824
92.5	0.689152564	0.890663721	0.809513105
92.6	0.691300327	0.891970616	0.811321166
92.7	0.693429573	0.893268373	0.813116027
92.8	0.695540444	0.894556906	0.81489771
92.9	0.697633086	0.895836135	0.816666236
93	0.699707646	0.897105983	0.818421631
93.1	0.701764272	0.898366375	0.820163919
93.2	0.703803116	0.899617241	0.821893127
93.3	0.705824331	0.900858511	0.823609284
93.4	0.707828071	0.902090121	0.82531242
93.5	0.709814492	0.903312009	0.827002566
93.6	0.71178375	0.904524117	0.828679753
93.7	0.713736003	0.905726389	0.830344016
93.8	0.715671409	0.906918775	0.831995389
93.9	0.717590129	0.908101225	0.833633909
94	0.719492321	0.909273693	0.835259613
94.1	0.721378147	0.910436139	0.83687254
94.2	0.723247766	0.911588523	0.838472728
94.3	0.725101341	0.91273081	0.84006022
94.4	0.726939031	0.913862968	0.841635057
94.5	0.728760997	0.914984968	0.843197281
94.6	0.730567401	0.916096784	0.844746937
94.7	0.732358403	0.917198394	0.846284071
94.8	0.734134163	0.918289779	0.847808727
94.9	0.73589484	0.919370923	0.849320953
95	0.737640594	0.920441813	0.850820797
95.1	0.739371583	0.921502439	0.852308308
95.2	0.741087966	0.922552794	0.853783536
95.3	0.742789899	0.923592874	0.855246531
95.4	0.744477538	0.92462268	0.856697344
95.5	0.746151039	0.925642212	0.858136029
95.6	0.747810556	0.926651476	0.859562637
95.7	0.749456243	0.927650479	0.860977224
95.8	0.751088251	0.928639234	0.862379843
95.9	0.752706732	0.929617751	0.86377055
96	0.754311835	0.930586049	0.865149401
96.1	0.75590371	0.931544145	0.866516452
96.2	0.757482503	0.932492061	0.867871762
96.3	0.759048361	0.933429821	0.869215387
96.4	0.760601429	0.93435745	0.870547387
96.5	0.762141849	0.935274977	0.871867821
96.6	0.763669764	0.936182434	0.873176748
96.7	0.765185314	0.937079853	0.87447423
96.8	0.766688638	0.937967269	0.875760325
96.9	0.768179875	0.938844721	0.877035097
97	0.769659159	0.939712248	0.878298607
97.1	0.771126626	0.940569891	0.879550917
97.2	0.772582409	0.941417694	0.880792089
97.3	0.774026639	0.942255703	0.882022187
97.4	0.775459446	0.943083965	0.883241274
97.5	0.776880959	0.943902528	0.884449415
97.6	0.778291304	0.944711445	0.885646673
97.7	0.779690608	0.945510766	0.886833114
97.8	0.781078994	0.946300547	0.888008801
97.9	0.782456583	0.947080843	0.8891738
98	0.783823497	0.94785171	0.890328178
98.1	0.785179856	0.948613207	0.891471998
98.2	0.786525775	0.949365395	0.892605329
98.3	0.787861372	0.950108333	0.893728235
98.4	0.789186761	0.950842085	0.894840783
98.5	0.790502055	0.951566713	0.89594304
98.6	0.791807366	0.952282282	0.897035073
98.7	0.793102803	0.952988858	0.898116949
98.8	0.794388474	0.953686507	0.899188734
98.9	0.795664487	0.954375297	0.900250497
99	0.796930947	0.955055296	0.901302305
99.1	0.798187958	0.955726574	0.902344225
99.2	0.799435623	0.9563892	0.903376325
99.3	0.800674042	0.957043246	0.904398673
99.4	0.801903315	0.957688782	0.905411336
99.5	0.80312354	0.958325881	0.906414383
99.6	0.804334815	0.958954616	0.907407881
99.7	0.805537234	0.95957506	0.908391897
99.8	0.806730892	0.960187286	0.909366501
99.9	0.80791588	0.960791368	0.910331759
100	0.809092291	0.961387383	0.911287741
