# Supplementary material for: Dead or dying? Quantifying the point of no return from hydraulic failure in drought‐induced tree mortality
Source: New Phytol. 2019 Jul 8;223(4):1834–43. doi: 10.1111/nph.15922 (PMC6771894; doi:10.1111/nph.15922)
Supplement: Supplementary file 3 — Table S2 Logistic regression model predictions for the probability of mortality dependent on specific conductivity (K s). [file NPH-223-1834-s003.csv]

Ks	lwr	upr	fit
0.366	3.55E-08	0.018349165	2.58E-05
0.365	3.75E-08	0.018623952	2.67E-05
0.364	3.95E-08	0.018902784	2.76E-05
0.363	4.17E-08	0.019185718	2.86E-05
0.362	4.40E-08	0.019472812	2.96E-05
0.361	4.64E-08	0.019764124	3.06E-05
0.36	4.90E-08	0.020059715	3.17E-05
0.359	5.16E-08	0.020359644	3.28E-05
0.358	5.45E-08	0.020663973	3.39E-05
0.357	5.75E-08	0.020972764	3.51E-05
0.356	6.06E-08	0.02128608	3.63E-05
0.355	6.40E-08	0.021603984	3.76E-05
0.354	6.75E-08	0.02192654	3.89E-05
0.353	7.12E-08	0.022253813	4.02E-05
0.352	7.51E-08	0.022585871	4.16E-05
0.351	7.92E-08	0.022922778	4.31E-05
0.35	8.35E-08	0.023264604	4.46E-05
0.349	8.81E-08	0.023611415	4.62E-05
0.348	9.29E-08	0.023963283	4.78E-05
0.347	9.80E-08	0.024320277	4.94E-05
0.346	1.03E-07	0.024682467	5.12E-05
0.345	1.09E-07	0.025049927	5.29E-05
0.344	1.15E-07	0.025422728	5.48E-05
0.343	1.21E-07	0.025800945	5.67E-05
0.342	1.28E-07	0.026184652	5.87E-05
0.341	1.35E-07	0.026573925	6.07E-05
0.34	1.42E-07	0.02696884	6.28E-05
0.339	1.50E-07	0.027369474	6.50E-05
0.338	1.59E-07	0.027775906	6.73E-05
0.337	1.67E-07	0.028188214	6.96E-05
0.336	1.76E-07	0.02860648	7.21E-05
0.335	1.86E-07	0.029030783	7.46E-05
0.334	1.96E-07	0.029461207	7.72E-05
0.333	2.07E-07	0.029897834	7.99E-05
0.332	2.18E-07	0.030340748	8.27E-05
0.331	2.30E-07	0.030790034	8.55E-05
0.33	2.43E-07	0.031245778	8.85E-05
0.329	2.56E-07	0.031708067	9.16E-05
0.328	2.70E-07	0.032176989	9.48E-05
0.327	2.85E-07	0.032652632	9.81E-05
0.326	3.01E-07	0.033135087	0.000101538
0.325	3.17E-07	0.033624444	0.000105078
0.324	3.35E-07	0.034120796	0.000108742
0.323	3.53E-07	0.034624235	0.000112534
0.322	3.73E-07	0.035134855	0.000116458
0.321	3.93E-07	0.035652752	0.000120519
0.32	4.15E-07	0.03617802	0.000124722
0.319	4.37E-07	0.036710758	0.000129071
0.318	4.61E-07	0.037251063	0.000133571
0.317	4.87E-07	0.037799035	0.000138229
0.316	5.13E-07	0.038354773	0.000143049
0.315	5.41E-07	0.03891838	0.000148037
0.314	5.71E-07	0.039489956	0.000153198
0.313	6.02E-07	0.040069606	0.00015854
0.312	6.35E-07	0.040657434	0.000164068
0.311	6.70E-07	0.041253546	0.000169789
0.31	7.07E-07	0.041858048	0.000175709
0.309	7.46E-07	0.042471047	0.000181836
0.308	7.87E-07	0.043092652	0.000188176
0.307	8.30E-07	0.043722973	0.000194737
0.306	8.75E-07	0.044362122	0.000201527
0.305	9.23E-07	0.045010208	0.000208554
0.304	9.74E-07	0.045667347	0.000215825
0.303	1.03E-06	0.046333651	0.00022335
0.302	1.08E-06	0.047009236	0.000231137
0.301	1.14E-06	0.047694218	0.000239196
0.3	1.21E-06	0.048388714	0.000247536
0.299	1.27E-06	0.049092842	0.000256166
0.298	1.34E-06	0.049806722	0.000265097
0.297	1.41E-06	0.050530474	0.00027434
0.296	1.49E-06	0.051264219	0.000283905
0.295	1.57E-06	0.052008081	0.000293802
0.294	1.66E-06	0.052762182	0.000304045
0.293	1.75E-06	0.053526648	0.000314645
0.292	1.85E-06	0.054301603	0.000325615
0.291	1.95E-06	0.055087175	0.000336966
0.29	2.06E-06	0.055883491	0.000348714
0.289	2.17E-06	0.056690679	0.00036087
0.288	2.29E-06	0.05750887	0.000373451
0.287	2.41E-06	0.058338195	0.000386469
0.286	2.54E-06	0.059178784	0.000399942
0.285	2.68E-06	0.06003077	0.000413883
0.284	2.83E-06	0.060894288	0.000428311
0.283	2.99E-06	0.061769471	0.000443241
0.282	3.15E-06	0.062656456	0.000458692
0.281	3.32E-06	0.063555378	0.000474681
0.28	3.51E-06	0.064466375	0.000491227
0.279	3.70E-06	0.065389585	0.000508349
0.278	3.90E-06	0.066325147	0.000526068
0.277	4.11E-06	0.067273202	0.000544404
0.276	4.34E-06	0.06823389	0.000563379
0.275	4.58E-06	0.069207353	0.000583014
0.274	4.83E-06	0.070193733	0.000603334
0.273	5.09E-06	0.071193175	0.000624362
0.272	5.37E-06	0.072205821	0.000646122
0.271	5.67E-06	0.073231816	0.000668639
0.27	5.98E-06	0.074271307	0.000691941
0.269	6.30E-06	0.07532444	0.000716055
0.268	6.65E-06	0.076391361	0.000741008
0.267	7.01E-06	0.077472218	0.00076683
0.266	7.40E-06	0.07856716	0.000793551
0.265	7.80E-06	0.079676336	0.000821203
0.264	8.23E-06	0.080799894	0.000849817
0.263	8.68E-06	0.081937985	0.000879428
0.262	9.16E-06	0.083090759	0.000910069
0.261	9.66E-06	0.084258369	0.000941777
0.26	1.02E-05	0.085440964	0.000974588
0.259	1.07E-05	0.086638697	0.001008542
0.258	1.13E-05	0.08785172	0.001043677
0.257	1.20E-05	0.089080186	0.001080035
0.256	1.26E-05	0.090324248	0.001117658
0.255	1.33E-05	0.091584059	0.00115659
0.254	1.40E-05	0.092859773	0.001196877
0.253	1.48E-05	0.094151543	0.001238565
0.252	1.56E-05	0.095459523	0.001281703
0.251	1.65E-05	0.096783868	0.001326342
0.25	1.74E-05	0.09812473	0.001372534
0.249	1.83E-05	0.099482265	0.001420331
0.248	1.93E-05	0.100856626	0.001469791
0.247	2.04E-05	0.102247967	0.001520971
0.246	2.15E-05	0.103656442	0.00157393
0.245	2.27E-05	0.105082205	0.001628729
0.244	2.39E-05	0.10652541	0.001685434
0.243	2.52E-05	0.107986208	0.001744109
0.242	2.66E-05	0.109464753	0.001804824
0.241	2.81E-05	0.110961198	0.001867647
0.24	2.96E-05	0.112475695	0.001932654
0.239	3.12E-05	0.114008394	0.001999918
0.238	3.29E-05	0.115559448	0.002069519
0.237	3.47E-05	0.117129005	0.002141537
0.236	3.66E-05	0.118717216	0.002216056
0.235	3.86E-05	0.12032423	0.002293161
0.234	4.07E-05	0.121950194	0.002372943
0.233	4.30E-05	0.123595256	0.002455494
0.232	4.53E-05	0.125259562	0.002540909
0.231	4.78E-05	0.126943257	0.002629288
0.23	5.04E-05	0.128646484	0.002720732
0.229	5.32E-05	0.130369388	0.002815348
0.228	5.61E-05	0.132112108	0.002913244
0.227	5.91E-05	0.133874787	0.003014534
0.226	6.24E-05	0.135657562	0.003119335
0.225	6.58E-05	0.137460571	0.003227768
0.224	6.94E-05	0.13928395	0.003339957
0.223	7.32E-05	0.141127833	0.003456032
0.222	7.72E-05	0.142992353	0.003576127
0.221	8.14E-05	0.144877639	0.003700379
0.22	8.59E-05	0.146783823	0.003828932
0.219	9.06E-05	0.148711029	0.003961933
0.218	9.55E-05	0.150659383	0.004099535
0.217	0.000100741	0.152629007	0.004241896
0.216	0.00010625	0.154620023	0.004389179
0.215	0.000112059	0.156632547	0.004541552
0.214	0.000118187	0.158666697	0.00469919
0.213	0.000124648	0.160722585	0.004862272
0.212	0.000131463	0.162800321	0.005030986
0.211	0.00013865	0.164900015	0.005205523
0.21	0.000146229	0.16702177	0.005386083
0.209	0.000154222	0.169165691	0.00557287
0.208	0.000162652	0.171331875	0.005766098
0.207	0.000171541	0.173520419	0.005965985
0.206	0.000180916	0.175731417	0.006172759
0.205	0.000190803	0.177964958	0.006386653
0.204	0.000201229	0.18022113	0.006607909
0.203	0.000212224	0.182500015	0.006836778
0.202	0.000223819	0.184801693	0.007073517
0.201	0.000236046	0.18712624	0.007318394
0.2	0.000248941	0.189473729	0.007571683
0.199	0.000262539	0.191844228	0.007833669
0.198	0.000276879	0.194237801	0.008104646
0.197	0.000292	0.19665451	0.008384918
0.196	0.000307946	0.199094411	0.008674797
0.195	0.000324762	0.201557556	0.008974607
0.194	0.000342494	0.204043993	0.009284681
0.193	0.000361192	0.206553766	0.009605365
0.192	0.00038091	0.209086914	0.009937014
0.191	0.000401702	0.211643472	0.010279995
0.19	0.000423627	0.214223469	0.010634687
0.189	0.000446747	0.216826931	0.01100148
0.188	0.000471125	0.219453878	0.01138078
0.187	0.000496832	0.222104325	0.011773
0.186	0.000523938	0.224778283	0.012178572
0.185	0.00055252	0.227475757	0.012597937
0.184	0.000582657	0.230196747	0.013031552
0.183	0.000614435	0.232941248	0.013479888
0.182	0.000647942	0.23570925	0.013943431
0.181	0.000683272	0.238500735	0.014422681
0.18	0.000720523	0.241315684	0.014918154
0.179	0.000759801	0.244154068	0.015430382
0.178	0.000801214	0.247015855	0.015959913
0.177	0.000844878	0.249901007	0.016507311
0.176	0.000890915	0.252809478	0.017073158
0.175	0.000939454	0.25574122	0.017658054
0.174	0.000990629	0.258696176	0.018262615
0.173	0.001044584	0.261674283	0.018887476
0.172	0.001101468	0.264675475	0.019533291
0.171	0.00116144	0.267699676	0.020200734
0.17	0.001224667	0.270746806	0.020890498
0.169	0.001291323	0.27381678	0.021603294
0.168	0.001361595	0.276909503	0.022339857
0.167	0.001435677	0.280024878	0.02310094
0.166	0.001513775	0.283162798	0.023887318
0.165	0.001596104	0.286323153	0.024699788
0.164	0.001682893	0.289505825	0.025539169
0.163	0.001774381	0.292710688	0.026406303
0.162	0.001870822	0.295937612	0.027302054
0.161	0.00197248	0.299186461	0.02822731
0.16	0.002079637	0.302457091	0.029182982
0.159	0.002192588	0.305749351	0.030170004
0.158	0.002311642	0.309063086	0.031189337
0.157	0.002437128	0.312398132	0.032241964
0.156	0.002569389	0.315754321	0.033328895
0.155	0.002708787	0.319131476	0.034451164
0.154	0.002855705	0.322529417	0.035609831
0.153	0.003010544	0.325947955	0.03680598
0.152	0.003173726	0.329386895	0.038040724
0.151	0.003345695	0.332846036	0.039315199
0.15	0.00352692	0.336325173	0.04063057
0.149	0.003717893	0.339824091	0.041988025
0.148	0.003919131	0.343342571	0.043388782
0.147	0.004131179	0.346880389	0.044834082
0.146	0.00435461	0.350437313	0.046325194
0.145	0.004590026	0.354013107	0.047863413
0.144	0.004838061	0.357607526	0.04945006
0.143	0.00509938	0.361220324	0.051086482
0.142	0.005374682	0.364851245	0.05277405
0.141	0.005664705	0.368500031	0.054514162
0.14	0.00597022	0.372166416	0.05630824
0.139	0.00629204	0.37585013	0.05815773
0.138	0.006631018	0.379550897	0.060064101
0.137	0.00698805	0.383268438	0.062028846
0.136	0.007364078	0.387002467	0.06405348
0.135	0.007760088	0.390752694	0.066139538
0.134	0.008177119	0.394518825	0.068288577
0.133	0.008616259	0.39830056	0.070502172
0.132	0.009078648	0.402097597	0.072781917
0.131	0.009565487	0.405909628	0.07512942
0.13	0.010078029	0.409736342	0.077546307
0.129	0.010617593	0.413577425	0.080034216
0.128	0.011185559	0.417432558	0.082594798
0.127	0.011783372	0.42130142	0.085229712
0.126	0.012412548	0.425183686	0.087940627
0.125	0.013074673	0.429079029	0.090729216
0.124	0.013771408	0.43298712	0.093597157
0.123	0.014504489	0.436907625	0.096546127
0.122	0.015275733	0.44084021	0.099577803
0.121	0.016087042	0.44478454	0.102693857
0.12	0.0169404	0.448740276	0.105895953
0.119	0.017837882	0.452707079	0.109185743
0.118	0.018781652	0.45668461	0.112564869
0.117	0.019773972	0.460672526	0.116034951
0.116	0.020817198	0.464670488	0.119597589
0.115	0.021913788	0.468678154	0.123254361
0.114	0.023066301	0.472695182	0.12700681
0.113	0.024277404	0.476721232	0.130856452
0.112	0.025549868	0.480755964	0.13480476
0.111	0.026886578	0.48479904	0.138853167
0.11	0.02829053	0.488850123	0.143003059
0.109	0.029764833	0.492908877	0.14725577
0.108	0.031312713	0.49697497	0.151612577
0.107	0.032937514	0.501048071	0.156074694
0.106	0.034642697	0.505127855	0.16064327
0.105	0.036431843	0.509213997	0.165319379
0.104	0.038308652	0.513306179	0.170104018
0.103	0.040276942	0.517404084	0.1749981
0.102	0.04234065	0.521507403	0.18000245
0.101	0.044503828	0.525615831	0.185117795
0.1	0.046770645	0.529729068	0.190344766
0.099	0.049145378	0.533846822	0.195683883
0.098	0.051632414	0.537968805	0.201135557
0.097	0.054236241	0.542094739	0.206700081
0.096	0.056961446	0.546224352	0.212377624
0.095	0.059812703	0.550357381	0.218168228
0.094	0.062794772	0.554493572	0.224071799
0.093	0.065912485	0.558632679	0.230088106
0.092	0.069170735	0.562774467	0.236216773
0.091	0.072574467	0.566918713	0.242457276
0.09	0.076128664	0.571065202	0.248808938
0.089	0.07983833	0.575213732	0.255270925
0.088	0.083708475	0.579364116	0.26184224
0.087	0.087744097	0.583516175	0.268521723
0.086	0.091950159	0.587669749	0.275308048
0.085	0.096331572	0.59182469	0.282199715
0.084	0.100893168	0.595980863	0.289195054
0.083	0.105639673	0.600138153	0.29629222
0.082	0.110575682	0.604296459	0.303489192
0.081	0.115705631	0.608455699	0.310783775
0.08	0.121033763	0.612615806	0.318173596
0.079	0.126564094	0.616776736	0.325656106
0.078	0.132300385	0.620938463	0.333228583
0.077	0.138246098	0.625100979	0.340888131
0.076	0.144404364	0.629264302	0.348631684
0.075	0.150777945	0.633428468	0.356456008
0.074	0.15736919	0.637593537	0.364357707
0.073	0.164180001	0.641759595	0.372333224
0.072	0.171211789	0.645926748	0.380378849
0.071	0.178465435	0.650095131	0.388490722
0.07	0.18594125	0.654264903	0.396664843
0.069	0.193638938	0.65843625	0.404897074
0.068	0.201557558	0.662609383	0.413183151
0.067	0.209695486	0.666784545	0.42151869
0.066	0.218050384	0.670962002	0.429899196
0.065	0.226619172	0.675142051	0.438320072
0.064	0.235397997	0.679325017	0.44677663
0.063	0.24438221	0.683511254	0.455264099
0.062	0.253566352	0.687701141	0.463777637
0.061	0.262944136	0.691895089	0.472312341
0.06	0.272508443	0.696093533	0.480863261
0.059	0.282251317	0.700296935	0.489425405
0.058	0.292163972	0.70450578	0.497993758
0.057	0.302236801	0.708720576	0.50656329
0.056	0.312459396	0.712941851	0.515128968
0.055	0.322820576	0.717170151	0.523685766
0.054	0.333308415	0.721406034	0.532228681
0.053	0.343910289	0.725650066	0.540752743
0.052	0.35461292	0.729902817	0.549253025
0.051	0.365402431	0.734164855	0.557724654
0.05	0.376264413	0.738436739	0.566162825
0.049	0.387183992	0.742719006	0.574562811
0.048	0.398145903	0.74701217	0.58291997
0.047	0.409134574	0.751316702	0.591229758
0.046	0.420134211	0.755633025	0.599487739
0.045	0.43112889	0.759961497	0.60768959
0.044	0.442102651	0.764302398	0.615831115
0.043	0.453039593	0.768655911	0.623908247
0.042	0.463923974	0.773022106	0.63191706
0.041	0.474740311	0.777400924	0.639853773
0.04	0.485473479	0.781792151	0.647714758
0.039	0.496108806	0.786195406	0.655496541
0.038	0.506632167	0.79061011	0.663195813
0.037	0.51703008	0.795035476	0.670809428
0.036	0.527289784	0.799470481	0.67833441
0.035	0.537399324	0.803913848	0.685767957
0.034	0.54734762	0.808364035	0.693107437
0.033	0.55712453	0.812819211	0.700350396
0.032	0.566720905	0.817277253	0.707494555
0.031	0.57612863	0.821735731	0.71453781
0.03	0.585340658	0.826191912	0.721478236
0.029	0.594351027	0.830642758	0.728314079
0.028	0.603154867	0.835084935	0.735043762
0.027	0.611748399	0.839514829	0.741665877
0.026	0.62012891	0.843928565	0.748179186
0.025	0.628294729	0.848322035	0.754582617
0.024	0.636245185	0.852690926	0.760875259
0.023	0.643980552	0.857030766	0.767056363
0.022	0.651501994	0.861336956	0.773125334
0.021	0.65881149	0.865604823	0.779081726
0.02	0.665911769	0.869829665	0.784925242
0.019	0.672806223	0.874006797	0.790655724
0.018	0.679498832	0.878131603	0.796273151
0.017	0.68599408	0.882199584	0.801777633
0.016	0.692296877	0.886206399	0.807169406
0.015	0.698412476	0.890147908	0.812448827
0.014	0.704346403	0.894020209	0.817616364
0.013	0.710104384	0.89781967	0.822672598
0.012	0.715692281	0.901542956	0.827618212
0.011	0.721116032	0.905187048	0.832453984
0.01	0.726381598	0.908749262	0.837180789
0.009	0.731494918	0.912227255	0.841799583
0.008	0.736461865	0.915619034	0.846311407
0.007	0.741288218	0.918922953	0.850717373
0.006	0.745979626	0.922137709	0.855018667
0.005	0.75054159	0.925262335	0.859216538
0.004	0.754979444	0.928296187	0.863312291
0.003	0.759298338	0.931238932	0.867307291
0.002	0.763503234	0.93409053	0.871202948
0.001	0.767598893	0.936851215	0.875000717
0	0.771589876	0.939521479	0.878702095
